# Supplementary material for: Omnivores, Flexitarians, Vegetarians, and Vegans Attach Different Importance to Eleven Motives for Daily Food Choice Decisions: Findings from 5111 UK Adults
Source: Foods. 2026 Feb 9;15(4):617. doi: 10.3390/foods15040617 (PMC12939115; doi:10.3390/foods15040617)
Supplement: Supplementary file 1 [file foods-15-00617-s001.zip]

Archive with 1 entries (1 files):
- foods-4063807-supplementary.pdf
